# Supplementary material for: Phenotypic plasticity vs. local genetic adaptation: essential oil diversity of natural immortelle (Helichrysum italicum (Roth.) G.Don) populations along eastern Adriatic coast
Source: Front Plant Sci. 2025 Feb 5;16:1467421. doi: 10.3389/fpls.2025.1467421 (PMC11836004; doi:10.3389/fpls.2025.1467421)
Supplement: Supplementary file 2 [file Table2.xlsx]

## Sheet: List1
Table S2. Chemical composition of the essential oils from 18 natural immortelle populations (P01 – P18)
			Krk		Cres		Lošinj		Rab		Pag (Zrće)		Pag (Miškovići)		Obrovac		Benkovac		Kistanje		Unešić		Seget		Brač		Hvar		Sinj		Omiš		Živogošće		Slano		Cavtat
No.	Compound		P01		P02		P03		P04		P05		P06		P07		P08		P09		P10		P11		P12		P13		P14		P15		P16		P17		P18
		RI	Mean	sd	Mean	sd	Mean	sd	Mean	sd	Mean	sd	Mean	sd	Mean	sd	Mean	sd	Mean	sd	Mean	sd	Mean	sd	Mean	sd	Mean	sd	Mean	sd	Mean	sd	Mean	sd	Mean	sd	Mean	sd
C01	2-trans-hexenol	854.1	0	0	0.00502311	0.0100462	0.00502485	0.0100497	0.00521504	0.0104301	0.0126811	0.015261	0.00503777	0.0100755	0	0	0.022678	0.0172346	0.0379146	0.00988359	0.0176446	0.0207722	0.00753551	0.015071	0	0	0.0229175	0.015279	0.0125948	0.0151369	0.0126688	0.0151922	0.02777	0.019119	0.0151649	0.017511	0.00755135	0.0151027
C02	n-nonane	896	0.025293	0.0176383	0.0381095	0.0104161	0.0276374	0.0190179	0.0403502	0.0138589	0.0152758	0.0176391	0	0	0	0	0.0126257	0.015157	0.0176057	0.0207245	0.00505559	0.0101112	0.037496	0.0297558	0	0	0	0	0.00758265	0.0151653	0	0	0.00756964	0.0151393	0	0	0	0
C03	α-pinene	930	4.40126	1.65613	7.19371	1.21792	3.56122	0.39241	4.80269	2.02798	7.74312	6.5474	3.7537	1.12033	1.87998	1.98961	3.0538	1.51929	8.52276	2.52846	5.80031	0.925368	6.10397	1.522	6.38682	2.41765	5.81512	2.35591	5.70203	2.33703	5.84572	3.65916	10.5529	5.28592	6.95139	3.66022	5.71461	3.55766
C04	α-fenchene	942.7	0.166372	0.0858539	0.202293	0.0607422	0.100436	0.0215822	0.245043	0.0263228	0.137069	0.113151	0.194283	0.102976	0.0779096	0.100767	0.119545	0.0401771	0.242356	0.130449	0.131154	0.109731	0.130403	0.0536311	0.0930324	0.119859	0.0815415	0.0572084	0.175996	0.0639961	0.313367	0.149747	0.267264	0.0838983	0.0732967	0.0924277	0.063262	0.0821299
C05	camphene	949.1	0.0328149	0.0223536	0.0356115	0.0243068	0.0326685	0.0222962	0.0455755	0.00645973	0.0229201	0.026805	0.0128539	0.0257078	0	0	0.0377031	0.0330808	0.0453171	0.0333176	0.0101112	0.0202224	0.0175682	0.0206917	0	0	0.0102449	0.0204897	0.0126378	0.0252755	0.0354087	0.0291435	0.0377875	0.0301301	0.00758262	0.0151652	0.0365371	0.0251433
C06	β-pinene	972.7	0.483961	0.16747	0.341352	0.0641084	0.218489	0.0387348	0.313499	0.0058652	0.250707	0.195972	0.234841	0.104961	0.0854263	0.104054	0.128491	0.0903223	0.320782	0.155262	0.267231	0.0920952	0.180663	0.0222214	0.264798	0.152049	0.197841	0.0383705	0.251397	0.0606802	0.308285	0.140292	0.575469	0.189803	0.201884	0.109928	0.27281	0.207632
C07	cis-m-mentha-2,8-diene	983	0.103483	0.0173498	0.0988071	0.0265637	0.108004	0.0152024	0.119169	0.0347173	0.0660045	0.0489183	0.0301554	0.0348207	0	0	0.0192014	0.0384029	0.0707068	0.000389883	0.0151668	0.0303336	0.0603367	0.0433918	0.0125587	0.0251174	0.00768364	0.0153673	0.0176929	0.0353857	0.0506045	0.0378489	0.0579282	0.0422922	0	0	0.0638028	0.060852
C08	trans-Dehydroxylinalool	993	0.0479594	0.00521755	0.0759499	0.00972188	0.05777	0.00968103	0.101221	0.064989	0.0554429	0.0262861	0.0380663	0.0268649	0.0251008	0.0300969	0.0151072	0.0174445	0.0454726	0.00602381	0.0252411	0.0291459	0.0525372	0.0496453	0	0	0.0255089	0.0305743	0.0327132	0.0223531	0.0377891	0.0251936	0.0176434	0.0207915	0.0101102	0.0202203	0.00761031	0.0152206
C09	α -phellandrene	1003	0.0328601	0.0429616	0.00780681	0.0156136	0	0	0	0	0.0304265	0.0361862	0	0	0	0	0.0113004	0.0226007	0	0	0	0	0	0	0	0	0	0	0	0	0	0	0	0	0	0	0	0
C10	cis-dehydroxylinalool	1008	0.009999	0.019998	0.0150693	0.0301386	0.0175806	0.0207128	0.0182526	0.0365053	0	0	0.0100755	0.0201511	0.0186789	0.0216835	0.00752483	0.0150497	0.0150542	0.0301084	0.00758339	0.0151668	0.0200763	0.0245809	0	0	0	0	0.00751817	0.0150363	0	0	0.00754072	0.0150814	0.0126429	0.0252857	0	0
C11	α -terpinene	1018	0.0375698	0.051881	0.0150693	0.0301386	0.0301529	0.020102	0.0274721	0.032001	0	0	0.0100755	0.0201511	0	0	0	0	0.0201857	0.0403713	0.0101112	0.0202224	0	0	0	0	0	0	0.0276956	0.0322683	0.00756888	0.0151378	0.0176625	0.035325	0	0	0.0101471	0.0202942
C12	p-cymene	1024.2	1.25971	0.706409	0.588886	0.157522	0.539942	0.119632	0.585954	0.0914534	0.573257	0.415446	0.401871	0.1589	0.168477	0.141585	0.269893	0.13329	0.517987	0.179874	0.56706	0.24622	0.339186	0.173914	0.743811	0.543531	0.471258	0.153879	0.527872	0.0770579	0.34867	0.165988	1.25486	0.419979	0.489352	0.34263	0.924447	0.26683
C13	limonene	1027	2.69436	1.2725	2.63991	0.870682	1.28809	0.273224	3.18146	0.26749	2.08905	1.15075	3.08912	1.56676	1.64997	1.8311	1.89455	0.663684	3.22891	1.78159	2.11113	1.07761	1.58103	0.490621	2.36036	1.29652	1.80227	0.361044	2.53934	0.810809	5.4978	2.26344	3.96582	0.406032	1.87266	0.757092	1.33642	0.761098
C14	1,8-cineole	1028.4	0.282399	0.149152	0.850798	0.317626	0.738288	0.205279	1.25782	0.688065	0.712332	0.39005	1.20746	0.513731	0.120893	0.0947791	0.317154	0.330068	1.49216	0.569778	1.48566	0.438334	0.459963	0.204391	1.19935	0.556543	1.55938	0.808449	1.27271	0.388589	0.837218	0.712691	1.18268	1.00243	0.371001	0.08534	0.520137	0.0617581
C15	cis-b-ocimene	1037	0.0549945	0.109989	0.0577657	0.115531	0.12807	0.152397	0.0782255	0.156451	0	0	0.0277077	0.0554154	0.11234	0.110296	0.076202	0.0909516	0.0602168	0.120434	0.0733061	0.146612	0.0979065	0.118955	0	0	0.0253395	0.0506791	0.0275666	0.0551333	0	0	0.03519	0.0703801	0.0830979	0.0960194	0.0872676	0.174535
C16	phenylacetaldehyde	1042	0.46303	0.174595	0.197281	0.0536041	0.193386	0.0223354	0.168852	0.0545665	0.159461	0.134927	0.10351	0.0614417	0.0401567	0.0491357	0.0477952	0.0428618	0.151564	0.0913985	0.148736	0.0474547	0.0626983	0.0342035	0.0731895	0.089441	0.0939588	0.100444	0.140837	0.0497396	0.0607325	0.0413032	0.207107	0.122925	0.0579976	0.0423403	0.0961418	0.121808
C17	trans-b-ocimene	1051	0.0403763	0.000460313	0.0356115	0.0243068	0.0276427	0.0190336	0.0356298	0.0243397	0.0152758	0.0176391	0	0	0	0	0	0	0	0	0.0101112	0.0202224	0.0252004	0.0302698	0	0	0.0128061	0.0256121	0.0101102	0.0202204	0	0	0	0	0	0	0	0
C18	isobutyl angelate	1053.7	0.188908	0.0521691	0.136751	0.0207347	0.115523	0.00572319	0.121133	0.0216323	0.101362	0.0716281	0.0734414	0.057795	0.0502128	0.0585324	0.0510139	0.0378355	0.13389	0.0424661	0.0882544	0.0596369	0.0753993	0.0582103	0	0	0.033227	0.0437501	0.120745	0.0408257	0.0683365	0.078998	0.0885387	0.102304	0.0101143	0.0202286	0.032978	0.065956
C19	γ-terpinene	1058.1	0.118344	0.051548	0.121592	0.00854576	0.0878949	0.0206815	0.106575	0.029088	0.116807	0.118584	0.0760468	0.0583951	0.109908	0.0253447	0.177491	0.109711	0.136344	0.0266418	0.0957901	0.0700531	0.0579363	0.0670416	0.0580221	0.0681944	0.0838976	0.0704767	0.0453669	0.0580343	0.0683095	0.0543887	0.103473	0.0801858	0.0834202	0.056226	0.214077	0.0535497
C20	n-undecane *	1100.5	0.411099	0.0701789	0.385128	0.0221037	0.394293	0.0458971	0.323513	0.0562142	0.302826	0.0722427	0.258366	0.0512574	0.328175	0.0475795	0.270343	0.0381249	0.31802	0.0524374	0.305057	0.0377422	0.341137	0.00729194	0.159216	0.108151	0.238552	0.0672395	0.279136	0.0634822	0.244861	0.0590582	0.242133	0.0384264	0.287612	0.0470367	0.214279	0.0385259
C21	linalool	1103.8	3.70644	1.08692	4.22141	1.06694	3.04644	0.53919	2.39864	0.203746	1.36937	0.446436	2.13623	0.671573	1.80599	0.417682	2.04767	0.761424	1.75824	0.412634	2.64617	0.899945	2.88215	1.08149	1.58804	0.379138	4.07248	2.19556	2.09285	0.7543	2.11847	1.19182	1.36988	0.258995	2.38351	1.18859	1.58883	0.331494
C22	n.i.	1104.7	0.10601	0.0825529	0.101136	0.0238114	0.0376445	0.0520389	0.0754494	0.0338572	0.078552	0.0525285	0.0709439	0.0503306	0.0577997	0.0763764	0.0353439	0.0408117	0.149071	0.0284749	0.0528726	0.0611845	0.0577717	0.0382071	0.11628	0.0887194	0.0887999	0.0593857	0.0930846	0.0622719	0.1364	0.0271886	0.116146	0.0420157	0.0707697	0.0817178	0.113555	0.0787174
C23	isoamyl 2-methyl butyrate	1109.2	0.0806473	0.0179024	0.126126	0.0573625	0.0527213	0.0388072	0.0659723	0.0247951	0.101568	0.0780996	0.0734382	0.0302929	0.136645	0.0513458	0.0618748	0.0333111	0.0985235	0.0176195	0.0806948	0.0165139	0.0704214	0.0471781	0.0961591	0.0622252	0.111482	0.0437335	0.0753647	0.00980247	0.0530297	0.0173783	0.118571	0.0547954	0.11097	0.0160881	0.0962554	0.0785728
C24	endo-fenhol	1114.9	0.0149985	0.029997	0.0125578	0.0251155	0.00753727	0.0150745	0.0234677	0.0469353	0	0	0.0125944	0.0251888	0.126826	0.116181	0.0278565	0.0345901	0.0100361	0.0200723	0.025278	0.0505559	0.035151	0.0474798	0.0278425	0.0556849	0.0202716	0.0405433	0.0125303	0.0250606	0	0	0.0201086	0.0402172	0.0377459	0.0452308	0.0314771	0.0629542
C25	trans-pinocarveol	1138.4	0.0177599	0.0209972	0.0150648	0.0301296	0.0326611	0.0251105	0.0357638	0.0419377	0	0	0.0255002	0.0307134	0.0396441	0.054334	0.22464	0.403817	0.0225813	0.0451626	0.0302462	0.0358552	0.0225881	0.0263985	0.11137	0.22274	0	0	0.0100242	0.0200485	0	0	0.0100543	0.0201086	0.0783696	0.067281	0.0251712	0.0503423
C26	isoamyl tiglate	1154.3	0.613958	0.396572	0.651357	0.430764	0.836776	0.59549	0.863942	0.109917	0.666142	0.491037	0.587949	0.357366	0.0276402	0.0342418	0.457468	0.375429	0.316594	0.513344	0.834789	0.590825	0.497088	0.549725	0.180984	0.260569	0.228139	0.240656	0.230704	0.314874	0.027787	0.032342	0.327209	0.285192	0.779554	0.126359	0.392768	0.752094
C27	nerol oxide	1159.1	0.410008	0.585738	0.277537	0.301769	0.270925	0.407697	0.121674	0.0623315	0.186294	0.359171	0.156601	0.259727	0.884723	0.175964	0.207582	0.299079	1.08613	0.755722	0.229364	0.432246	0.471652	0.55037	0.327098	0.429723	0.443492	0.304998	0.764281	0.534943	0.777112	0.226794	0.222482	0.272186	0	0	0.601321	0.452428
C28	isoborneol	1160.6	0.0102606	0.0205212	0.0706705	0.0951252	0.097897	0.108162	0.0503007	0.0556025	0.0457131	0.0914262	0.151915	0.0797223	0	0	0.0554522	0.0549559	0.0352101	0.0437852	0.105817	0.0664956	0.0525924	0.0260272	0.123664	0.149466	0.0892069	0.130533	0.0226405	0.02644	0.0375751	0.0751503	0.0755309	0.125598	0.0783567	0.0924248	0.135941	0.162257
C29	borneol	1166.2	0.211626	0.0674238	0.126768	0.0895148	0.0853925	0.101641	0.147364	0.10386	0.106513	0.127727	0.0528966	0.105793	0.295863	0.0649596	0.0779866	0.0943923	0.2933	0.0986213	0.100957	0.116849	0.13082	0.0889559	0.258427	0.193641	0.232749	0.159086	0.211246	0.0515352	0.225243	0.150243	0.229704	0.164684	0.161414	0.118071	0.141421	0.166423
C30	terpinen-4-ol	1176.9	1.77108	0.509473	0.782525	0.211116	0.823648	0.249959	0.859923	0.198223	0.674656	0.501067	0.569026	0.185475	0.740025	0.3476	0.89177	0.943322	0.654363	0.311566	0.70579	0.292485	0.412118	0.222221	0.855049	0.569943	0.628296	0.318701	0.736371	0.179347	0.391686	0.152401	1.39154	0.610219	0.582312	0.41576	1.27138	0.158518
C31	3-decanone (mw=170)	1187.9	2.22796	0.404433	1.87263	0.270438	2.05191	0.172167	1.72224	0.209884	2.10172	0.974763	1.66441	0.313874	2.17718	0.261338	1.64955	0.384656	2.26416	0.554687	1.96904	0.496398	2.08516	0.226533	1.4904	0.736339	1.21465	0.258628	1.77278	0.390016	1.3011	0.354871	1.26393	0.072589	1.7811	0.321762	1.62833	0.33707
C32	α-terpineol	1192.4	1.62861	0.194276	1.65191	0.244605	1.54193	0.126748	1.95373	0.413268	1.67393	0.233968	1.81079	0.301737	1.62307	0.337947	0.956966	0.684617	2.02137	0.333039	1.63678	0.268517	1.37846	0.371855	1.6985	0.331352	1.74252	0.540711	1.71742	0.357366	1.72539	0.43093	1.72258	0.285632	1.27638	0.113827	1.1287	0.122103
C33	myrtenol	1198	0.111418	0.0772018	0.131711	0.0217341	0.0552839	0.0638365	0.0827004	0.0658416	0.0810768	0.0554256	0.0789927	0.0991724	0.108377	0.0806005	0.0778924	0.0616967	0.119061	0.0925699	0.05046	0.0632505	0.0404081	0.0808162	0.118857	0.101217	0.068445	0.0792135	0.183818	0.126839	0.121462	0.0813527	0.0531685	0.0765498	0.0581321	0.0682573	0.0822963	0.0967923
C34	verbenone	1208.6	0.0400299	0.0616307	0.012554	0.025108	0.0677615	0.0791877	0.0365053	0.0730105	0.0178281	0.0210163	0.085707	0.098966	0.0728349	0.0952543	0.0301568	0.042567	0.0554703	0.0684495	0.0328614	0.0657227	0.0501963	0.0585301	0.182673	0.19959	0.101648	0.0951958	0.0176929	0.0353857	0.0227842	0.0173022	0.0755682	0.065116	0.0985813	0.153632	0.0427999	0.0571941
C35	nerol	1232.1	4.06441	1.36178	3.91085	0.377994	4.18826	0.956216	3.30186	0.672204	2.76084	0.661461	2.42042	0.619086	1.82102	0.41308	3.35998	0.835946	2.72514	0.724727	2.76402	0.600604	3.10681	1.67261	1.01847	0.269026	1.15002	0.313929	3.41857	1.64824	1.31652	0.39597	1.21023	0.193957	1.39027	0.845145	0.786918	0.0931196
C36	hexyl 2-methyl butanoate	1237.3	0.0932336	0.0597209	0.0886724	0.0208478	0.0903961	0.0283183	0.0658592	0.0502033	0.058267	0.0407952	0.0608957	0.0226904	0	0	0.133203	0.0644754	0.0604666	0.041153	0.0403783	0.0473313	0.0854977	0.0638139	0	0	0.0102449	0.0204897	0.090538	0.0360517	0.03036	0.0218436	0.0302114	0.02466	0	0	0	0
C37	neral	1238.4	0.0757461	0.0132969	0.0784554	0.0168116	0.0652915	0.0129202	0.0559956	0.0378433	0.0606578	0.0458538	0.0760681	0.0359994	0.12184	0.0508423	0.0940857	0.03674	0.0983706	0.0307206	0.0806744	0.0163808	0.0579006	0.0454459	0.220791	0.310764	0.0607326	0.0471277	0.0905663	0.0343052	0.0176814	0.0208216	0.0126161	0.0252321	0.0983928	0.074917	0.0100685	0.0201369
C38	linalyl acetate	1257.7	0.0403254	0.0283496	0.0357703	0.0413181	0.0729222	0.095583	0.0860293	0.0656918	0.0812125	0.0582563	0.19993	0.141204	0.413931	0.217344	0.173508	0.172471	0.766492	0.359329	0.259404	0.203713	0.183376	0.144673	0.488047	0.171159	0.286858	0.192765	0.0906657	0.0742955	0.310871	0.173085	0.166535	0.144841	0.255324	0.185636	0.421776	0.0810916
C39	hexyl 3-methyl-2-butenoate	1257.5	0.0277297	0.042884	0.053169	0.0094757	0.0703196	0.104347	0.0574177	0.0599015	0.109226	0.145084	0.144043	0.230554	0.0761988	0.0567029	0.237636	0.0997727	0.0607356	0.0404913	0.467493	0.856389	0.123162	0.207889	0	0	0.0735664	0.127469	0.148008	0.251061	0.0202503	0.0233833	0.17129	0.246534	0.100331	0.200662	0.10686	0.0730418
C40	3-methyl pentyl angelate (mw=184)	1289	0.0149985	0.029997	0.0200924	0.0401849	0.0251114	0.0301292	0.0333052	0.0408389	0.0153139	0.0306279	0.00755665	0.0151133	0.0668932	0.0802301	0.0452026	0.0662942	0.0200723	0.0401445	0.0227502	0.0455003	0.0125592	0.0251184	0	0	0	0	0	0	0	0	0	0	0	0	0	0
C41	2-undecanone (mw=170)	1291.4	0	0	0	0	0	0	0	0	0	0	0	0	0	0	0	0	0	0	0.012639	0.025278	0	0	0	0	0	0	0	0	0	0	0.00756964	0.0151393	0	0	0.0453215	0.0906429
C42	neryl acetate	1367.7	21.1717	5.17683	21.1598	3.10109	29.2129	2.98366	26.3306	1.82783	22.2227	8.1516	18.942	3.69089	15.8721	2.57481	16.0889	6.47238	18.6749	9.34176	15.4293	2.92926	20.6778	7.50233	7.09085	2.98455	5.66496	1.8777	16.3229	5.70942	12.1699	4.96853	12.5455	4.66643	7.05108	1.27104	5.37606	1.75429
C43	α-copaene	1368.7	0.0856164	0.171233	0.229965	0.0713717	0.15575	0.10559	0.364177	0.0711717	0.114473	0.145957	0.321277	0.137878	0.318356	0.196581	0.163712	0.115224	0.166371	0.119363	0.264878	0.198315	0.24591	0.170263	0.157401	0.263951	0.314078	0.0895264	0.289038	0.214302	0.312772	0.122225	0.336403	0.345441	0.295753	0.236734	0.440038	0.199856
C44	iso-italicene	1391.3	0.202518	0.149033	0.26604	0.0300604	0.140698	0.0970513	0.271922	0.128304	0.287673	0.0571341	0.268649	0.20337	0.314198	0.0988486	0.100954	0.123584	0.0203438	0.0406876	0.133646	0.185537	0.202751	0.164993	0.338025	0.245741	0.292015	0.112659	0.133186	0.172061	0.261621	0.233969	0.256734	0.188059	0.186474	0.157871	0.0251786	0.0503572
C45	italicene	1395.8	0.634432	0.141171	1.21885	0.357554	0.88677	0.323115	1.77518	0.396864	1.21512	0.436571	1.14294	0.430119	1.89162	0.691	1.42855	0.102314	1.53043	0.106392	1.81809	0.545574	1.45646	0.462893	1.70143	1.14426	2.12902	0.635657	1.81165	0.814554	1.71859	0.473081	2.0414	0.681051	2.33642	0.815373	2.72371	0.993068
C46	α-cedrene	1407.3	0.019998	0.039996	0.0175809	0.0351617	0.0351956	0.0406404	0.367596	0.531731	1.19721	1.45242	0.335941	0.671881	0	0	0.411035	0.82207	0	0	0	0	0	0	0.439554	0.879109	0	0	0	0	0	0	0.322157	0.644313	0	0	0.604108	1.20822
C47	α-cis-bergamotene	1412.4	1.46761	0.291915	1.78173	0.397765	1.45911	0.290559	1.49957	0.586906	1.45062	0.563826	1.73225	0.633806	2.29595	0.297872	2.03054	0.612402	2.80408	0.839048	2.59664	0.317044	2.23196	0.517801	1.77242	1.08213	2.0292	0.407777	1.82977	0.219056	1.54297	0.632684	1.68278	1.02733	2.17717	0.583984	1.80797	0.754711
C48	trans-caryophyllene	1415.1	4.02347	1.0555	4.48786	0.274431	3.9248	1.01222	2.18781	0.229978	3.67189	0.896592	3.76898	0.369722	3.26775	2.03433	2.75838	1.12973	3.86303	1.1528	4.5003	0.997662	4.79594	1.5574	3.77015	1.35124	5.43558	1.38559	3.54894	1.51803	4.24045	1.63674	5.18734	2.94613	5.3697	1.29523	2.81241	1.38569
C49	trans-a-bergamotene	1433	0.830626	0.182038	0.892609	0.323222	0.534972	0.086486	1.90532	2.69656	2.32494	1.89056	1.89256	2.67154	0.727256	0.168124	2.11099	2.94644	0.763604	0.27246	0.58196	0.405486	0.578603	0.223813	3.1012	4.8875	0.825143	0.396226	1.01299	0.36947	0.797117	0.359152	3.10583	4.65763	0.643524	0.0739024	2.22363	2.8221
C50	4,6,9-Trimethyldec-8-ene-3,5-dione (mw=210)	1442.4	4.11816	1.17648	4.56564	1.42029	5.71712	2.0502	4.19935	0.51031	2.76921	2.01409	4.2897	1.51669	8.49041	3.88057	7.4305	2.86909	4.02397	2.59342	6.41679	2.06846	7.32622	2.06917	6.84646	5.07365	7.35917	2.19273	6.48565	2.14976	8.12763	3.20401	3.83814	2.46246	7.72848	2.00405	8.98456	6.47996
C51	neryl propanoate	1455.5	5.28475	1.42338	5.6968	1.11996	6.21603	0.972328	4.28379	2.91728	1.56586	1.56805	2.42847	1.84634	2.73036	0.52259	2.18182	1.24888	2.81042	0.803197	2.90973	0.527119	3.20763	0.517663	1.36511	1.10929	2.58076	0.865241	2.90889	1.08584	1.66201	0.30528	1.20611	1.37026	3.05931	1.36824	1.23831	1.03885
C52	allo-aromadendrene	1464.4	0	0	0	0	0	0	0	0	0.0587034	0.117407	0.0554995	0.110999	0.145558	0.200988	0.186757	0.230748	0.280893	0.208549	0.154144	0.26335	0.143954	0.287908	0.110517	0.221033	0.417643	0.579749	0.123596	0.15704	0	0	0.0886404	0.134468	0	0	0.638559	1.04948
C53	α-acoradiene	1471	0	0	0.0401849	0.0803697	0	0	0.0964782	0.192956	0	0	0	0	0.207748	0.257916	0.240866	0.164559	0.0853071	0.170614	0.111223	0.222446	0.105497	0.210994	0.0305126	0.0610252	0.0864964	0.172993	0	0	0	0	0.136032	0.160572	0	0	0	0
C54	β-acoradiene	1473.8	0	0	0.0426964	0.0853928	0	0	0	0	0	0	0.0906798	0.18136	0	0	0	0	0.07778	0.15556	0.0985841	0.197168	0.0895869	0.179174	0	0	0	0	0	0	0	0	0	0	0.0631885	0.126377	0	0
C55	selina-4,11-diene	1468.2	0.424367	0.848734	1.05714	1.74221	0.766026	1.09352	0	0	0.462485	0.56357	1.05183	0.211182	0.167066	0.334131	0	0	0.0940901	0.18818	0	0	0	0	0	0	0.371376	0.742752	0.696684	1.39337	1.11904	0.777731	0.284034	0.568068	0.288128	0.576256	0	0
C56	γ -curcumene	1474.3	2.18712	0.997246	3.01136	2.69281	3.36224	2.89745	2.31487	0.751767	3.23309	1.36834	1.88247	1.11484	1.6719	0.607628	2.33886	1.27715	4.22186	1.06658	3.57061	1.18406	2.4848	1.37703	2.16671	0.55639	2.75098	1.62056	3.79601	2.32897	1.7855	0.608814	2.16349	0.648967	2.2329	1.00951	1.9881	0.527145
C57	ar-curcumene	1479	6.07791	1.13977	4.98196	3.32981	4.84695	3.34255	6.45186	1.15669	8.01915	2.09653	9.11156	0.739951	9.69245	3.94436	11.7005	1.04567	10.2526	2.27774	9.61641	2.29171	10.0138	1.62595	14.7121	1.91384	12.7443	1.5644	6.78034	4.54539	9.34555	1.14304	11.7206	1.84122	13.3819	2.36792	15.7644	2.41962
C58	β-selinene	1479.1	6.95137	0.883705	6.38841	1.28793	6.36419	1.09557	6.05303	0.549324	6.37004	1.45434	9.83333	1.34256	8.87167	0.790512	8.60102	1.57471	6.91172	0.751127	8.60037	1.99862	7.17789	1.36926	14.747	1.82491	11.9608	2.92138	7.30482	1.38431	11.8715	1.53728	9.01401	2.33283	14.009	2.15902	12.4616	1.99515
C59	δ-selinene	1488.1	3.66273	0.849693	3.05857	0.605426	2.48946	0.822511	3.02444	0.399073	2.95827	0.865598	4.64468	0.311695	5.22906	4.23811	3.40928	1.37476	2.71901	0.335108	3.50599	1.08083	2.4879	0.469282	5.64411	1.46592	5.2592	1.43718	3.16629	0.455224	5.61035	0.658527	3.75091	0.921898	5.29402	1.28377	4.12484	1.03171
C60	γ-amorphene	1490.4	0.186514	0.181149	0.104091	0.208182	0.0125776	0.0251552	0.105189	0.210379	0.198421	0.252992	0.320899	0.641797	0.4093	0.484893	0.719889	0.530792	0.0252576	0.0505152	0	0	0	0	0	0	0.391298	0.580716	0.176929	0.353857	0.1539	0.307801	0.594434	0.783291	0	0	0.948203	1.23066
C61	α-muurolene	1493.2	0	0	0	0	0	0	0.209077	0.418153	0	0	0	0	0.111023	0.222045	0.0820425	0.164085	0	0	0	0	0	0	0	0	0	0	0	0	0	0	0	0	0	0	0	0
C62	β -curcumene	1505	0.0724928	0.144986	0.183309	0.225535	0.178349	0.185767	0.269692	0.184598	0.360154	0.355082	0.340355	0.243029	1.96139	2.86461	0.453987	0.21381	0.0378481	0.0756962	0.413392	0.236105	0	0	0.668554	0.829248	0.193844	0.235735	0.271457	0.0852746	0.244499	0.189649	0.331115	0.249952	0.227519	0.267332	0.739041	0.218188
C63	δ-cadinene	1516	0.0718243	0.143649	0.185362	0.189224	0.236019	0.33136	0.630277	0.101622	0.284276	0.234849	0.201084	0.23461	0.348421	0.345159	0.387482	0.343894	0.376275	0.0735118	0.282449	0.429595	0.478187	0.272514	0.348154	0.258924	0.699994	0.250096	0.61097	0.422258	0.632845	0.24702	0.5808	0.484878	0.652209	0.532955	0.836629	0.448335
C64	italicene ether	1526.8	0.159705	0.113592	0.16738	0.119042	0.0728717	0.084239	0.0828657	0.102648	0.182653	0.13612	0.0992507	0.115126	0.288421	0.425911	0.321537	0.0419238	0.232953	0.164522	0.113751	0.227502	0.15071	0.30142	0.0527465	0.105493	0.426752	0.479808	0.206528	0.245663	0.0809553	0.161911	0.231308	0.35232	0.314533	0.306686	0.216287	0.15364
C65	trans-nerolidol	1560.1	0.0424958	0.0849915	0.0426964	0.0853928	0.0803613	0.0931501	0.0625804	0.125161	0.0612557	0.122511	0.0503777	0.100755	0.137858	0.275717	0.494647	0.412227	0	0	0.198997	0.266544	0.0753551	0.15071	0	0	0.106426	0.212852	0.0375909	0.0751817	0.172846	0.345691	0.0578122	0.115624	0	0	0.264562	0.317375
C66	2,4,6,8-tetramethyldec-8-ene-3,5-dione (mw=238)	1571.4	0.100442	0.200884	0	0	0.351441	0.702882	0.338386	0.546623	0.992559	0.941001	0.298335	0.596671	0.715995	0.827238	1.62484	1.09774	0.491608	0.410823	0.665967	0.533809	0.545408	0.54339	0.145681	0.291362	1.65829	2.21093	0.346274	0.692549	0	0	0.213932	0.427864	0	0	0.496796	0.993592
C67	neryl isovalerate	1573.7	3.36942	1.40367	3.52651	0.496103	4.75781	1.69441	3.34863	0.649847	2.45481	1.12958	4.22629	1.54469	2.65616	2.62641	3.64431	2.29825	2.53998	1.46358	2.23019	2.14844	3.85238	2.7283	0.484766	0.969532	0.581395	1.16279	2.99071	1.56735	2.15374	3.02918	1.29974	0.971731	3.3353	1.47268	0.716869	0.912316
C68	caryophyllene oxide	1574.3	0.0886983	0.1042	0.0753239	0.150648	0.0528259	0.105652	0.0578413	0.115683	0.345	0.69	0.182525	0.36505	0.592718	0.757298	0	0	0	0	0.464057	0.928114	0.914234	1.82847	0.642348	1.10514	1.17162	0.904172	0	0	0.46351	0.609891	1.32255	1.17226	0.530976	0.907426	0.698429	0.877235
C69	n.i.	1577.1	0.444574	0.518087	0.0884772	0.176954	0	0	0.206041	0.309151	0.317325	0.507733	0	0	0.258427	0.298525	0.229597	0.160071	0	0	0.350565	0.70113	0	0	0.17331	0.34662	0.0128061	0.0256121	0.16093	0.109734	0	0	0.120987	0.143588	0.315937	0.37003	0.0780416	0.156083
C70	globulol	1583.4	0.163678	0.327357	0.147959	0.295917	0.0601799	0.12036	0.281904	0.242162	0.379597	0.467889	0.314287	0.364626	1.20918	1.24056	0.898897	0.699081	0.53706	0.420309	0.0982962	0.196592	0.210996	0.260643	0.301306	0.34931	0.621553	0.825797	0.706184	0.536995	0.252996	0.29923	0.418952	0.416995	0	0	0.928158	1.36268
C71	n.i	1589.8	0	0	0	0	0	0	0.313064	0.626127	0	0	0	0	0	0	0	0	0.257628	0.515255	0	0	0	0	0	0	0	0	0	0	0	0	0	0	0	0	0	0
C72	eudesm-5-en-11-ol *	1592.4	3.15692	1.90846	2.20755	1.78598	0.967311	1.09285	2.3806	0.777451	4.43072	0.536199	3.60335	2.27716	2.79519	1.5872	2.71082	2.03028	1.71468	1.22414	1.39756	1.53097	1.34225	1.22456	3.05247	2.91769	2.80622	2.62432	3.75085	2.63013	2.14107	0.87604	1.9861	1.39698	1.7376	2.08726	3.47436	2.36175
C73	carotol	1594.8	0.202507	0.246935	0.225976	0.347686	0.221104	0.259944	0.427565	0.544675	0.395273	0.267582	0.641553	0.439831	0.495725	0.39466	0.381309	0.281466	0.265957	0.531915	0.90021	0.203195	0.898969	0.423316	0.453288	0.5792	0.503619	0.375983	0.850067	0.771869	2.50951	3.88595	0.362821	0.426814	1.25637	0.866491	2.91799	4.25502
C74	guaiol	1595.5	1.08739	2.17478	0.0401727	0.0803455	0.572913	0.979214	0.363513	0.477399	0.999715	1.32259	0.994232	1.39549	0.682069	0.954461	0.430529	0.728356	0.198695	0.233668	0.842364	1.68473	0.300744	0.431084	1.35517	1.19967	1.11898	0.991714	0	0	0.567558	0.218566	0.401674	0.46456	0.813352	0.939788	1.18573	1.21343
C75	rosifoliol	1600	0.118019	0.236039	1.33225	2.12156	0.447161	0.558403	0.0850396	0.0984777	0.16279	0.212505	0	0	0.742569	0.914886	0.970485	1.27741	0.0883659	0.106058	1.01531	1.18965	0.361704	0.723409	0	0	0.494121	0.988242	1.22632	2.19135	0	0	0.701379	1.22208	0.0631885	0.126377	0.251247	0.426885
C76	ledol	1604.1	0.0824918	0.164984	0	0	0	0	0.146852	0.293703	0.165075	0.33015	0.258887	0.301334	1.05251	1.47291	0.538495	0.404025	0	0	0.0910007	0.182001	0.0728432	0.145686	0	0	0.228056	0.456112	0.0601454	0.120291	0	0	0.259091	0.305506	0.628246	0.908517	0.252105	0.295149
C77	5-epi-7-epi-a-eudesmol	1607.6	0.029997	0.059994	0.0276271	0.0552542	0.240761	0.387669	0.392145	0.690384	0	0	0	0	0.66377	0.514602	0.159032	0.318064	0	0	0.0631949	0.12639	0.0526714	0.105343	0.207553	0.415106	0	0	0	0	0.0430075	0.086015	0.125679	0.251357	0.388203	0.472882	0.192553	0.165831
C78	1,10-di-epi-cubenol	1620.9	1.49081	0.393282	0.703711	0.504482	0.447068	0.440044	0.70558	0.709906	0.829471	0.981083	1.09377	0.860995	1.75284	1.50667	1.15548	1.00742	0.531667	0.384888	1.1226	0.500128	1.19232	0.426456	1.69533	0.366511	1.18907	0.850994	2.19901	1.11207	1.40711	1.04811	0.818981	0.946868	0.626876	0.537822	0.970265	1.16329
C79	epi-a-cadinol	1630.1	0.122488	0.244976	0.164441	0.206017	0.0729501	0.1459	0.472692	0.37911	0.0561511	0.112302	0.0745525	0.149105	0.243389	0.315164	0.085933	0.171866	0.0883506	0.104065	0.229579	0.294045	0.152359	0.18343	0.157648	0.315297	0.445505	0.228862	0.364393	0.278521	0.332254	0.247893	0.30576	0.25253	0.197146	0.263188	0.267442	0.366012
C80	β -eudesmol	1638.6	3.00589	0.724367	2.16056	0.595805	1.83124	0.587031	2.45936	0.825496	3.74193	1.90141	3.24512	0.659892	1.60859	0.948869	2.63505	1.3701	2.33002	0.589795	3.42221	1.49898	2.50156	0.899997	3.2517	1.34777	3.12259	0.862634	3.96738	1.23007	3.84746	1.15665	2.52118	0.879423	2.44345	1.40274	2.34584	1.0347
C81	α -eudesmol	1641.3	0.775109	0.523479	0.655776	0.440661	0.328771	0.44973	0.804498	0.0655718	1.27168	0.3733	0.867525	0.597283	0.508059	0.558435	0.686762	0.801547	0.98495	0.688854	0.869159	0.588592	0.538435	0.633286	0.965501	0.703396	0.92297	0.667691	0.858054	0.583137	1.00917	0.19788	0.897137	0.645712	0.599016	0.697096	0.857679	0.624608
C82	valerianol	1655.8	0.425339	0.39723	0.587121	0.47611	0.449711	0.325127	0.112899	0.133403	0.294279	0.216995	0.422138	0.444813	1.08324	1.41645	0.537206	0.461636	0.64365	0.202117	0.595664	0.515257	0.5302	0.445916	0.71795	1.14864	0.570524	0.587898	0.748489	0.620161	0.27084	0.197319	0.481581	0.382167	0.737143	0.71396	0.30036	0.389879
C83	bulnesol	1658.2	0.424486	0.0848651	0.203406	0.235198	0.163252	0.195932	0.20444	0.2818	0.575523	0.530577	0.108312	0.216624	0.377378	0.563925	0.291271	0.240889	0.230501	0.266173	0.214685	0.265559	0.193917	0.22421	0.396553	0.449551	0.188412	0.219847	0.34674	0.0495306	0.101249	0.079731	0.150893	0.18103	0.404736	0.507298	0.112573	0.145209
C84	β -bisabolol	1660.7	0.205862	0.244823	0.204264	0.150981	0.391493	0.29224	0.101693	0.203386	0.0255232	0.0510465	0.168884	0.196071	0.181639	0.151454	0.271666	0.209142	0.140879	0.213774	0.0682505	0.136501	0.247823	0.171516	0.195465	0.242153	0.208636	0.292136	0.110567	0.14326	0.0976954	0.195391	0.128539	0.171924	0.0884877	0.111826	0.19534	0.229591
C85	α -bisabolol	1677.6	0.0734697	0.0870348	0.147738	0.119923	0.0352173	0.0704346	0.0834406	0.166881	0.0638081	0.127616	0.101822	0.117767	0.249004	0.193059	0.259504	0.235707	0.0978523	0.195705	0.0176946	0.0353892	0.155139	0.154498	0	0	0.127441	0.173022	0.0657163	0.131433	0.0626252	0.12525	0.0630803	0.126161	0.0227479	0.0454957	0.103554	0.122867
C86	2,4,6,8-tetramethyldec-8-ene-3,5-dione (mw=238)	1681.4	0.087914	0.111283	0.0527426	0.105485	0.0502485	0.100497	0	0	0	0	0.0302266	0.0604532	0.252891	0.194524	0.226794	0.0522967	0.0201857	0.0403713	0.0353892	0.0707783	0.0476551	0.0953101	0	0	0	0	0.0350848	0.0701696	0	0	0	0	0.032858	0.065716	0.201261	0.138532
C87	geranyl tiglate	1691.6	0.408356	0.181765	0.227472	0.0603747	0.351631	0.102941	0.281605	0.073106	0.468555	0.231641	0.240199	0.0288804	0.215726	0.0794321	0.274795	0.212092	0.466565	0.187112	0.335222	0.244217	0.176164	0.138783	0.19709	0.143606	0.429175	0.230332	0.419455	0.176347	0.314088	0.2639	0.153522	0.120476	0.15165	0.178197	0.065445	0.13089
C88	n.i.	1725.6	0.174291	0.0566808	0.172431	0.0239715	0.153191	0.0404666	0.172501	0.0500609	0.169906	0.116607	0.202502	0.0348613	0.345468	0.266929	0.211376	0.0944196	0.199717	0.0553963	0.141186	0.102509	0.177994	0.12293	0.0452113	0.0904226	0.24185	0.183991	0.0931325	0.107645	0.126545	0.0861108	0.191766	0.0363503	0.272128	0.120429	0.20323	0.0525928
C89	n.i.	1728.7	0	0	0.0426964	0.0853928	0.0828759	0.0957871	0.0964782	0.192956	0.0408372	0.0816743	0.0503777	0.100755	0.385428	0.293217	0.475488	0.376021	0.0827981	0.165596	0.0556115	0.111223	0.0627959	0.125592	0.0979579	0.195916	0.0912223	0.182445	0.0476151	0.0952302	0	0	0.181136	0.174738	0	0	0.323422	0.167321
C90	n.i.	1756.8	0.164416	0.11127	0.142263	0.0979895	0.0854843	0.101757	0.0617509	0.0837528	0.218372	0.282277	0.157785	0.12627	0.518449	0.293837	0.279875	0.214635	0.123478	0.15561	0.133624	0.154747	0.13351	0.154706	0.146858	0.185728	0.121841	0.142804	0.147999	0.100486	0.0784254	0.156851	0.173717	0.122839	0.174396	0.204772	0.389918	0.606627
Total			98.7683	0.469113	99.6586	0.221647	99.5679	0.331133	99.4435	0.352442	99.4204	0.733181	99.2661	0.488302	99.4978	0.072034	99.2162	0.26081	99.1668	0.580703	99.1873	0.608737	99.1107	0.605278	98.8918	0.588207	99.453	0.220357	99.2512	0.875766	99.0747	0.574077	99.6408	0.111927	98.4344	0.920755	99.5184	0.155783
*n.i.- not indentified
