# Supplementary material for: Phenotypic plasticity vs. local genetic adaptation: essential oil diversity of natural immortelle (Helichrysum italicum (Roth.) G.Don) populations along eastern Adriatic coast
Source: Front Plant Sci. 2025 Feb 5;16:1467421. doi: 10.3389/fpls.2025.1467421 (PMC11836004; doi:10.3389/fpls.2025.1467421)
Supplement: Supplementary file 9 [file Table9.xlsx]

## Sheet: List1
Table S9. Correlations between each of the 19 bioclimatic variables of the sampling sites and the 18 main essential oil compounds
Compound	Bioclimatic variable*
	BIO1		BIO2		BIO3		BIO4		BIO5		BIO6		BIO7		BIO8		BIO9		BIO10		BIO11		BIO12		BIO13		BIO14		BIO15		BIO16		BIO17		BIO18		BIO19
C03	0.350	ns	-0.321	ns	-0.336	ns	-0.071	ns	0.196	ns	0.364	ns	-0.271	ns	-0.288	ns	0.341	ns	0.341	ns	0.329	ns	0.032	ns	0.100	ns	-0.305	ns	0.405	ns	0.078	ns	-0.262	ns	-0.262	ns	0.277	ns
C13	0.394	ns	0.073	ns	-0.048	ns	0.285	ns	0.604	**	0.233	ns	0.179	ns	-0.272	ns	0.481	*	0.481	*	0.278	ns	-0.102	ns	-0.109	ns	-0.077	ns	0.080	ns	-0.098	ns	-0.048	ns	-0.048	ns	-0.030	ns
C21	-0.027	ns	-0.543	*	-0.489	*	-0.265	ns	-0.402	ns	0.176	ns	-0.497	*	0.183	ns	-0.075	ns	-0.075	ns	0.054	ns	0.112	ns	-0.072	ns	0.427	ns	-0.437	ns	-0.019	ns	0.423	ns	0.423	ns	-0.103	ns
C35	-0.430	ns	0.029	ns	-0.062	ns	0.383	ns	-0.368	ns	-0.417	ns	0.204	ns	0.627	**	-0.364	ns	-0.364	ns	-0.475	*	0.120	ns	-0.113	ns	0.842	***	-0.859	***	-0.045	ns	0.795	***	0.795	***	-0.388	ns
C42	-0.325	ns	0.235	ns	0.164	ns	0.336	ns	-0.151	ns	-0.406	ns	0.351	ns	0.656	**	-0.275	ns	-0.275	ns	-0.391	ns	0.072	ns	-0.142	ns	0.783	***	-0.831	***	-0.073	ns	0.731	***	0.731	***	-0.434	ns
C48	0.371	ns	-0.485	*	-0.430	ns	-0.225	ns	0.127	ns	0.475	*	-0.447	ns	-0.481	*	0.348	ns	0.348	ns	0.395	ns	-0.124	ns	-0.088	ns	-0.331	ns	0.306	ns	-0.098	ns	-0.309	ns	-0.309	ns	0.145	ns
C49	0.326	ns	0.117	ns	0.144	ns	-0.185	ns	0.361	ns	0.232	ns	0.002	ns	-0.030	ns	0.295	ns	0.295	ns	0.311	ns	0.007	ns	0.070	ns	-0.253	ns	0.290	ns	0.064	ns	-0.228	ns	-0.228	ns	0.133	ns
C50	-0.102	ns	-0.187	ns	-0.147	ns	-0.129	ns	-0.240	ns	0.040	ns	-0.223	ns	-0.445	ns	-0.124	ns	-0.124	ns	-0.033	ns	-0.153	ns	0.020	ns	-0.555	*	0.450	ns	-0.061	ns	-0.545	*	-0.545	*	0.183	ns
C51	-0.169	ns	-0.257	ns	-0.242	ns	-0.056	ns	-0.370	ns	-0.080	ns	-0.182	ns	0.505	*	-0.199	ns	-0.199	ns	-0.140	ns	0.292	ns	0.060	ns	0.741	***	-0.699	**	0.120	ns	0.741	***	0.741	***	-0.135	ns
C56	-0.259	ns	-0.107	ns	-0.222	ns	0.352	ns	-0.258	ns	-0.221	ns	0.061	ns	0.270	ns	-0.186	ns	-0.186	ns	-0.298	ns	-0.244	ns	-0.296	ns	0.168	ns	-0.338	ns	-0.301	ns	0.111	ns	0.111	ns	-0.349	ns
C57	0.169	ns	-0.045	ns	0.033	ns	-0.315	ns	0.068	ns	0.214	ns	-0.193	ns	-0.588	*	0.103	ns	0.103	ns	0.236	ns	-0.099	ns	0.146	ns	-0.778	***	0.832	***	0.075	ns	-0.764	***	-0.764	***	0.377	ns
C58	0.477	*	-0.220	ns	-0.103	ns	-0.472	*	0.283	ns	0.518	*	-0.381	ns	-0.592	**	0.396	ns	0.396	ns	0.547	*	-0.083	ns	0.106	ns	-0.763	***	0.767	***	0.043	ns	-0.711	***	-0.711	***	0.382	ns
C59	0.502	*	-0.005	ns	0.091	ns	-0.346	ns	0.484	*	0.457	ns	-0.165	ns	-0.548	*	0.455	ns	0.455	ns	0.531	*	-0.117	ns	0.003	ns	-0.560	*	0.539	*	-0.025	ns	-0.517	*	-0.517	*	0.214	ns
C62	-0.159	ns	0.452	ns	0.496	*	0.012	ns	0.069	ns	-0.239	ns	0.323	ns	-0.076	ns	-0.173	ns	-0.173	ns	-0.155	ns	-0.056	ns	0.024	ns	-0.139	ns	0.086	ns	0.001	ns	-0.151	ns	-0.151	ns	-0.027	ns
C67	-0.473	*	0.278	ns	0.237	ns	0.315	ns	-0.275	ns	-0.507	*	0.374	ns	0.323	ns	-0.437	ns	-0.437	ns	-0.505	*	0.205	ns	0.067	ns	0.646	**	-0.588	*	0.108	ns	0.618	**	0.618	**	-0.193	ns
C72	0.082	ns	0.296	ns	0.344	ns	-0.098	ns	0.216	ns	-0.001	ns	0.160	ns	0.277	ns	0.082	ns	0.082	ns	0.090	ns	0.132	ns	0.109	ns	0.051	ns	0.042	ns	0.136	ns	0.088	ns	0.088	ns	0.064	ns
C73	0.043	ns	-0.138	ns	-0.062	ns	-0.239	ns	-0.105	ns	0.125	ns	-0.220	ns	-0.247	ns	-0.009	ns	-0.009	ns	0.109	ns	0.201	ns	0.377	ns	-0.496	*	0.627	**	0.298	ns	-0.414	ns	-0.414	ns	0.515	*
C80	0.354	ns	-0.094	ns	-0.186	ns	0.225	ns	0.443	ns	0.286	ns	0.001	ns	-0.006	ns	0.461	ns	0.461	ns	0.277	ns	-0.335	ns	-0.329	ns	-0.246	ns	0.104	ns	-0.324	ns	-0.238	ns	-0.238	ns	-0.194	ns
ns non-significant; *significant at P < 0.05; **significant at P < 0.01; ***significant at P < 0.001
*Bioclimatic variables (full names): BIO1 - Annual Mean Temperature, BIO2 - Mean Diurnal Range, BIO3 - Isothermality, BIO4 - Temperature Seasonality, BIO5 - Max Temperature of Warmest Month, BIO6 - Min Temperature of Coldest Month, BIO7 - Temperature Annual Range, BIO8 - Mean Temperature of Wettest Quarter, BIO9 - Mean Temperature of Driest Quarter, BIO10 - Mean Temperature of Warmest Quarter, BI…
